# Supplementary material for: Transcriptome analysis reveals new insight into appressorium formation and function in the rice blast fungus Magnaporthe oryzae
Source: Genome Biol. 2008 May 20;9(5):R85. doi: 10.1186/gb-2008-9-5-r85 (PMC2441471; doi:10.1186/gb-2008-9-5-r85)
Supplement: Additional data file 1 — GO categorization (biological process) of differentially expressed genes during spore germination. [file gb-2008-9-5-r85-S1.xls]

## Sheet: Table 2
Additional data file 1. GO Categorization (Biological Process) of differentially expressed genes during spore germination.
Ontology	Description	MGa	SG_upb		SG_dn
GO:0007582	physiological process	3927	1085		22
GO:0008152	metabolism	3094	901	+	21
GO:0006139	nucleobase, nucleoside, nucleotide and nucleic acid metabolic process	938	200	-	1	-
GO:0019538	protein metabolism	833	302	+	1
GO:0006810	transport	775	176	-	1
GO:0009058	biosynthesis	589	258	+	3
GO:0006091	generation of precursor metabolites and energy	459	139		13	+
GO:0006350	transcription	427	54	-
GO:0016043	cell organization and biogenesis	368	92		1
GO:0006118	electron transport	367	89		12	+
GO:0006464	protein modification	304	67	-	1
GO:0005975	carbohydrate metabolism	285	99	+	2
GO:0006996	organelle organization and biogenesis	234	62		1
GO:0006259	DNA metabolism	232	59		1
GO:0015031	protein transport	208	48
GO:0009056	catabolism	198	61		2
GO:0006519	amino acid and derivative metabolism	182	75	+	2
GO:0007154	cell communication	177	40
GO:0007165	signal transduction	160	34
GO:0007049	cell cycle	152	45
GO:0006629	lipid metabolism	150	41
GO:0006950	response to stress	141	28	-
GO:0006811	ion transport	122	49	+
GO:0009719	response to endogenous stimulus	102	17	-
GO:0007028	cytoplasm organization and biogenesis	66	7	-
GO:0007010	cytoskeleton organization and biogenesis	52	20
GO:0007275	development	41	10
GO:0019725	cell homeostasis	27	10
GO:0000003	reproduction	22	10
GO:0019748	secondary metabolism	21	8
GO:0030154	cell differentiation	18	9	+
GO:0040029	regulation of gene expression, epigenetic	17	4
GO:0009653	morphogenesis	15	2
GO:0007005	mitochondrion organization and biogenesis	14	3
GO:0009607	response to biotic stimulus	13	6
GO:0016265	death	10	5
GO:0008219	cell death	10	5
GO:0040007	growth	9	1
GO:0016049	cell growth	8	1
GO:0009628	response to abiotic stimulus	6
GO:0009605	response to external stimulus	5	1
GO:0008283	cell proliferation	3	1
GO:0007610	behavior	1	1
GO:0016032	viral life cycle	1
Total		4189	1154		23
a Values represent numbers of genes assigned to GO categories in the Magnaporthe genome (MG) and up-regulated (SG_up) and down_regulated (SG_dn) during spore germination. Values followed by + or - indicate the number of genes in a particular GO category that are over or under represented (Chi-square test p < 0.05).
b Values followed by + or - indicate the number of genes in a particular GO category that are over or under represented (Chi-square test p < 0.05).
