# Supplementary material for: Transcriptome analysis reveals new insight into appressorium formation and function in the rice blast fungus Magnaporthe oryzae
Source: Genome Biol. 2008 May 20;9(5):R85. doi: 10.1186/gb-2008-9-5-r85 (PMC2441471; doi:10.1186/gb-2008-9-5-r85)
Supplement: Additional data file 2 — Primer sequences for RT-PCR and qRT-PCR. [file gb-2008-9-5-r85-S2.xls]

## Sheet: Sheet1
Additional data file 2. Primer sequences for RT-PCR and qRT-PCR experiments
Gene name	Forward primer (5'-3')	Reverse primer(5'-3')
MGG_03436.5	ATCCGACATGAAGCTCAGCGATGT	CAAACACCTTGCAGGCCTTCTCAA
MGG_05247.5	AAGCTCAGCAAGGACGGTTA	GGTACACCAGTCTCGGCATT
MGG_03670.5	TTCGACTCTGTGAACGATGC	GAGAAGTAGGCACGGCTGTC
MGG_08523.5	AGATGGCCTTCATCAACGGAAGGT	GACCAAACGTGCCGACAATGTCAA
MGG_00792.5	TGGAGATGAGCAATGAGGACCGAA	AGCTGCAAGTACGGCACCGTATAA
MGG_06456.5	CCAAAGAATCCACGTCCGAGAACT	TGTCGTAATCGTTCTGCTCCAGGT
MGG_03982.5	TTGGTATGGGCCAGAAGGACTCTT	TTCTGCATACGGTCCGAAAGACCA
MGG_10061.5	TGCTTACAGACACATCGCGTGAGA	AGTAGTTGACCTTGCCCTTGGTGA
MGG_03593.5	TTGCGGACAAGATTGTCAACGAGC	ATGGTAGGCTTGCACTTGCCAAAG
MGG_09875.5	TTCGCCAAGGTTACCATTCTCTCC	ACAAGGCAGACGTTCTCTTGACCA
MGG_10315.5 (MPG1)	TAAGAACTCCAAGTCTGGTGCCGA	TGAGCTGGTTGATGGTGAGGATGT
MGG_05871.5 (PTH11)	AGCATCGAAGGCAAATGCATGGAG	TCACCACCAGGACCACATCTTCAA
