# Supplementary material for: Transcriptome analysis reveals new insight into appressorium formation and function in the rice blast fungus Magnaporthe oryzae
Source: Genome Biol. 2008 May 20;9(5):R85. doi: 10.1186/gb-2008-9-5-r85 (PMC2441471; doi:10.1186/gb-2008-9-5-r85)
Supplement: Additional data file 6 — Primer sequences for gene specific replacement cassette construction. [file gb-2008-9-5-r85-S6.xls]

## Sheet: Knockout_primer_table
Additional data file 6. Primer sequences for gene specific replacement cassette construction.
Gene name	Primera	Sequence(5' - 3')
MGG_00659.5	F	TCTGGCGGTTTCTTGAGCGACTTA
MGG_00659.5	R	GTTGATGGCGTTCTGCAGAGCATT
MGG_00659.5	FLF	CTATGTCTTGATCCAACGACGG
MGG_00659.5	FLR	CACGGCGCGCCTAGCAGCGGGTAGAGACTATTCCGCCTGACAAG
MGG_00659.5	FRF	GCAGGGATGCGGCCGCTGACCTAGTCAATACACTTGTCCTCGGG
MGG_00659.5	FRR	CCTGCCTACGGGTACATATGAATG
MGG_00659.5	FC	CATGCCACACTCTCTTAGGTTC
MGG_00659.5	RC	CCGCCATAACCTCTACATATCGTG
MGG_02393.5	F	ATCTCGGCAATGACACGCAGAA
MGG_02393.5	R	ACAACCTTTGTTCCTGGGCA
MGG_02393.5	FLF	TCGCACAATCTCGACAATCCGTCT
MGG_02393.5	FLR	CACGGCGCGCCTAGCAGCGGAGATGGAACTCACAAAGGGCCAGA
MGG_02393.5	FRF	GCAGGGATGCGGCCGCTGACATAACAAAGATGAATGGGCCGCCG
MGG_02393.5	FRR	TGCTCGTATGGTTGCTGTTGTTGC
MGG_02393.5	FC	AAATGGGAAAGCAGCACGGTTCTC
MGG_02393.5	RC	TTAACCTTTGCGCTTGCTCCTCTC
MGG_12564.5	F	ACTGGATGACGGCCTTGAAGGTAT
MGG_12564.5	R	CCATGTGCAACGCATCGGTAAAGA
MGG_12564.5	FLF	TCTTTTTGCCCAAAACAACC
MGG_12564.5	FLR	CACGGCGCGCCTAGCAGCGGAGAAACCTCCGAGCAACTGA
MGG_12564.5	FRF	GCAGGGATGCGGCCGCTGACCCTTGACTGAACGCAGATGA
MGG_12564.5	FRR	TTCCCACTGTGGACCCTTAG
MGG_12564.5	FC	CAACGGAAACTTTCGACCAT
MGG_12564.5	RC	TCTCCACTGACAGCATCGAC
MGG_03436.5	F	ATCCGACATGAAGCTCAGCGATGT
MGG_03436.5	R	CAAACACCTTGCAGGCCTTCTCAA
MGG_03436.5	FLF	GTAAGGAGCGTGCTGGAAAG
MGG_03436.5	FLR	CACGGCGCGCCTAGCAGCGGTAGACGCCATCAATGCGTAG
MGG_03436.5	FRF	GCAGGGATGCGGCCGCTGACGGTTCAATTTGTCCCACACC
MGG_03436.5	FRR	TCCTCCAGGGAATGATTGAG
MGG_03436.5	FC	TGTACCATGATAGCCGGCAGTGAA
MGG_03436.5	RC	ACCATTGGAACCTCGCCTTCGATA
MGG_03670.5	F	TTCGACTCTGTGAACGATGC
MGG_03670.5	R	GAGAAGTAGGCACGGCTGTC
MGG_03670.5	FLF	GGGTCACAGGTAAAGCCAAA
MGG_03670.5	FLR	CACGGCGCGCCTAGCAGCGGGCTGGATCAGCATCACTGAA
MGG_03670.5	FRF	GCAGGGATGCGGCCGCTGACTTTCCCTGGCGGTTATACTG
MGG_03670.5	FRR	GCTGGTGGTGAGAGCTTAGG
MGG_03670.5	FC	CATGCGAGTCAGCGATTAAA
MGG_03670.5	RC	ACTTCGAACCCGATTACACG
MGG_04775.5	F	TCAGGGAGGCAACTTTCTGGATGT
MGG_04775.5	R	TACCAACGATGGCGGATGAGGATT
MGG_04775.5	FLF	GCATCCTTCACATGGCTTTT
MGG_04775.5	FLR	CACGGCGCGCCTAGCAGCGGGCCTGCTCAGCCTTGTTATC
MGG_04775.5	FRF	GCAGGGATGCGGCCGCTGACAGGTTGTATCGGCCAAGATG
MGG_04775.5	FRR	ATGGCCTCGACACCAATAAG
MGG_04775.5	FC	CACCATGGAGACTGTGCATC
MGG_04775.5	RC	ATCTGCTTGATGGGACCTTG
MGG_05247.5	F	AAGCTCAGCAAGGACGGTTA
MGG_05247.5	R	GGTACACCAGTCTCGGCATT
MGG_05247.5	FLF	GGCTCAAGCTTTTGTCCAAC
MGG_05247.5	FLR	CACGGCGCGCCTAGCAGCGGTCGCCAGTTGTCTCTTTGTG
MGG_05247.5	FRF	GCAGGGATGCGGCCGCTGACCGAACGGTTACGGAGAACAT
MGG_05247.5	FRR	CTATGTGCTTCGCGTCAAAA
MGG_05247.5	FC	TCATGCAGTTCTCTCGTTGC
MGG_05247.5	RC	GCTTAGGCGAGGTCGTGTAG
MGG_07218.5	F	TTGAGCTTGAAATATTGGCGCGGG
MGG_07218.5	R	CGCAATCCTTGCCAATAGCGACAT
MGG_07218.5	FLF	TTGCTCTTTCCCGCAACCAATTCC
MGG_07218.5	FLR	CACGGCGCGCCTAGCAGCGGTACCCACAAGGCTAGCGGAATCAA
MGG_07218.5	FRF	GCAGGGATGCGGCCGCTGACACAAGCAGGATGGAGAAGTTCCGA
MGG_07218.5	FRR	TTGACTGCAATTTGGGCCCTGTTC
MGG_07218.5	FC	ATGCATACATCTGCGTTTGCTGGG
MGG_07218.5	RC	TTGTCTACCACTTCTTGCCAGGGT
MGG_07219.5	F	TCTCCACACTGCTGGTCTGAACAT
MGG_07219.5	R	ATGTGAGCGACGTTGACACCAATG
MGG_07219.5	FLF	TGACTACGTCTAGATGCACGGT
MGG_07219.5	FLR	CACGGCGCGCCTAGCAGCGGTGGCCAGTGAACATGAAGGCAA
MGG_07219.5	FRF	GCAGGGATGCGGCCGCTGACAAGGATGGCAAGGCATCCAAGA
MGG_07219.5	FRR	AGCAAGGAAGGCCTTGAAAGCA
MGG_07219.5	FC	TCAGTCACCAACGTCTTTGCTCCT
MGG_07219.5	RC	CGGTGAAGGCAATGTTGTCAGCAA
MGG_07337.5	F	TCACCCATAATCGCAGACAA
MGG_07337.5	R	TTTACAGGTTGGCCTTGGTC
MGG_07337.5	FLF	CTGTCTTCGAGACCCCTCAG
MGG_07337.5	FLR	CACGGCGCGCCTAGCAGCGGCAGTATACAGGGCGCCAAAT
MGG_07337.5	FRF	GCAGGGATGCGGCCGCTGACGCCAGCAACCAATAACCAGT
MGG_07337.5	FRR	AAGGTACTCGTCGGCGTAGA
MGG_07337.5	FC	TGTGGGTCGCTGACGTATAG
MGG_07337.5	RC	AATTTCTCGCTGGGACATTG
MGG_08523.5	F	AGATGGCCTTCATCAACGGAAGGT
MGG_08523.5	R	GACCAAACGTGCCGACAATGTCAA
MGG_08523.5	FLF	GTTCTTGTTAGCCGGAGCTG
MGG_08523.5	FLR	CACGGCGCGCCTAGCAGCGGGGGTGTGTGTGGCTCTTTTT
MGG_08523.5	FRF	GCAGGGATGCGGCCGCTGACAACATTGGTACGGCGTTTTC
MGG_08523.5	FRR	AGCTCCTTTTGCAGGATCAA
MGG_08523.5	FC	TTTCTGCGGGATATTCTTGG
MGG_08523.5	RC	GGGCTCGATTTCATCGAATA
MGG_08526.5	F	TCGACAAGTACAACACGCAGGTGA
MGG_08526.5	R	AAAGGGCTTGTTGTTGACCGTGAC
MGG_08526.5	FLF	AGGTCTAGTCTTGCAGCGATGCTT
MGG_08526.5	FLR	CACGGCGCGCCTAGCAGCGGTGGATGAGTTGAGTGCTGGTGTGA
MGG_08526.5	FRF	GCAGGGATGCGGCCGCTGACAGCTTGAATCTGACGTCCTCTCCT
MGG_08526.5	FRR	ACATGATGCCGTGGAAGACGAA
MGG_08526.5	FC	ACCTTGACCATCAAACCGACAGGA
MGG_08526.5	RC	ATGGTTGGGTGTGGTGTGTTTGTG
MGG_09031.5	F	AGTCCACGCAGAAACACACA
MGG_09031.5	R	AACTTCGACCAGATCCGCAA
MGG_09031.5	FLF	ATACCTGTCGTCCTCGGAGAT
MGG_09031.5	FLR	CACGGCGCGCCTAGCAGCGGTTGACAGCTCAAATGCCGGT
MGG_09031.5	FRF	GCAGGGATGCGGCCGCTGACTGTGCAAAGGGAAGGTGGTT
MGG_09031.5	FRR	TTTAGCACGGCGTAGCAGTT
MGG_09031.5	FC	TGAACAACCGCTCGACCAACCAGA
MGG_09031.5	RC	CCGGTTCAGGTCCACAAACTTGAT
MGG_09246.5	F	AAGATGCGCTCATTCTCCACCTCA
MGG_09246.5	R	TCGCACCTGGTGTTAACGTTCTCT
MGG_09246.5	FLF	TTCGCTGTTGGTCTGCAATAAGCG
MGG_09246.5	FLR	CACGGCGCGCCTAGCAGCGGTTGGCAAGCCAGCAAAGAGGATTC
MGG_09246.5	FRF	GCAGGGATGCGGCCGCTGACTCATAGCTGCATCTGCCTCCACAT
MGG_09246.5	FRR	TTCCCGTTGCCGAATCCTCTGATA
MGG_09246.5	FC	TTTGTGGTTTGCATCTTCCCTGGC
MGG_09246.5	RC	AACAATCATGCCCGCATCCTCAGA
MGG_09276.5	F	AGCGGCAACACGAGAAGTAT
MGG_09276.5	R	ATTGTCGTTGCCGTATGTGA
MGG_09276.5	FLF	GAGCGCGACTGTCATGTAAA
MGG_09276.5	FLR	CACGGCGCGCCTAGCAGCGGACCCAGGAAGGAGGAAGAAA
MGG_09276.5	FRF	GCAGGGATGCGGCCGCTGACGTAGGACAGAGGTGGGCAGA
MGG_09276.5	FRR	CACCAAGTTGCGAGTTTCAA
MGG_09276.5	FC	CTAGTGAAGGCAGCCTACGG
MGG_09276.5	RC	TTCTCCCTGCCATCTGTACC
MGG_10036.5	F	TTGAAGCAGGTCCGTCTTACACCT
MGG_10036.5	R	CGATGAACGGATCGAAACTCTCGT
MGG_10036.5	FLF	GTATCTGGCAGGTAGAAGTTCTCG
MGG_10036.5	FLR	CACGGCGCGCCTAGCAGCGGGGGCTCATATAGTTGAGATTCGGC
MGG_10036.5	FRF	GCAGGGATGCGGCCGCTGACCTCGAGTTGTCTACAGTCTGCAAG
MGG_10036.5	FRR	GGTGGGACAAGAATGACTATGTGG
MGG_10036.5	FC	TCTCAAGCCAAAAGAATCAT
MGG_10036.5	RC	GAGATGGATGGGTTGAATTA
HPHFb		CCGCTGCTAGGCGCGCCGTGGCTGGAGCTAGTGGAGGTCA
HPHR		GTCAGCGGCCGCATCCCTGCGGTCGGCATCTACTCTATTC
a Primer names indicate as "F" forward intergenic, "R" reverse intergenic,"FLF" forward left flanking, "FLR" reverse left flanking, "FRF" forward right flanking, "FRR" reverse left flanking", "FC" nested forward left flanking and "RC" nested reverse right flanking.
b HPHF and HPHR indicate the primer sequences with adaptamers used to amplify the hydromycin dehydrogenase gen.
